# Supplementary material for: Characterizing the Natural History of Pediatric Brain Tumors Presenting with Metastasis
Source: Cancers (Basel). 2025 Feb 24;17(5):775. doi: 10.3390/cancers17050775 (PMC11898785; doi:10.3390/cancers17050775)
Supplement: Supplementary file 1 [file cancers-17-00775-s001.zip]

Archive with 1 entries (1 files):
- cancers-3450917-supplementary.pdf
